# Supplementary material for: Farming system effects on root rot pathogen complex and yield of faba bean (vicia faba) in Germany
Source: Front Plant Sci. 2022 Dec 21;13:1009906. doi: 10.3389/fpls.2022.1009906 (PMC9811268; doi:10.3389/fpls.2022.1009906)
Supplement: Supplementary file 1 [file Table_1.xlsx]

## Sheet: S1 Table_Abbreviations
1. Crop rotation history	What
1.1 In 5 years before sampled faba bean number of years with:
N5clov	Clover species and alfalfa, pure & mixture main crops
N5glegmc	Grain legumes (main & cover crops)
N5cereal	Cereals
N5sspecmc	Same species legume (main and cover crop)
N5flegmc	All fine seed legumes including clover and alfalfa main crops & cover crops
N5pea.beanmc	Pea & faba bean main & cover crops
N5flwcal	Small seeded legume legumes main & ccover crops without clover & alfalfa main crops
N5Peamc	Pea main & cover
N5beamc	Faba bean main & cover crop
N5legc	Legume cover crops
N5legmc	Legume main & cover crops
N5legm	Legume main crops
N5cc	All cover crops
N5sspecm	Same species legume (only main crops)
N5glegm	Grain legume main crops
N5beam	Faba bean main crops
N5Peam	Pea main crops
2.1 In 11 years before sampled faba bean number of years with:
Nlegmc	Legume main & cover crops
Nlegm	Legume main crops
Nglegm	Grain legume main crops
Nglegmc	Grain legumes main & cover crops
Nlent	Lentils
Nspeapur	Spring pea pure stands
Nwpeapur	Winter pea pure stands
Npeamix	Pea based mixtures
Npeamc	Pea main & cover crops, pure and mixtures
Nbeanpur	Faba bean pure stands
Nbeanmix	Faba bean based mixtures
Nbeanmc	Faba bean main & cover crop, pure and mixtures
Nsoy	Soybean
Nclov	Clover species and alfalfa, pure & mixtures
Nlup	Lupins main & cover crop, pure and mixtures
Nviciasat	Summer vetch main & cover crop, pure and mixtures
3.1 Temporal distance: years of previous XX until year befor sampled faba bean
Dlegmc	Legume main & cover crops
Dglegmc	Grain legumes main and cover crops
Dsspecmc	Same species legume main crops
Dglegm	Grain legume main crops
Dlegm	Legume main crops
Dsspecm	Same species legume main & cover crop
2. Meteorological data
2.1 Temperatur	Parameter (°C)	From	To
FT0103	nuber of days <0 °C	01.01.	31.03.
FT1103	nuber of days <0 °C	01.11.	31.03.
FT03	nuber of days <0 °C	01.03.	31.03.
FT04	nuber of days <0 °C	01.04.	30.04.
T1101	average temp	01.11.	31.01.
T1103	average temp	01.11.	31.03.
T01Saat	average temp	01.01.	sowing date
T4vSaat	average temp	sowing date - 28 days	sowing date
t1vsaat	average temp	sowing date - 7 days	sowing date
t2vsaat	average temp	sowing date - 14 days	sowing date
t1nSaat	average temp	sowing date	sowing date + 7 days
t2nsaat	average temp	sowing date	sowing date + 14 days
t4nsaat	average temp	sowing date	sowing date + 28 days
TT2nSaat	nuber of days > 5 °C	sowing date	sowing date + 14 days
TT4nSaat	nuber of days > 5 °C	sowing date	sowing date + 28 days
TT2vSaat	nuber of days > 5 °C	sowing date - 14 days	sowing date
TT4vSaat	nuber of days > 5 °C	sowing date - 28 days	sowing date
tssablb	temp. Sum	sowing date	root sampling date
tsablb	average temp	sowing date	root sampling date
2.2 Precipitations	Parameter (mm)	From	To
NS0911	Precipitation sum	01.09.	30.11.	Year prior to sowing
NS1101	Precipitation sum	01.11.	31.01.
NS1103	Precipitation sum	01.11.	31.03.
NS09Saat	Precipitation sum	01.09.	Sowing date
NS11Saat	Precipitation sum	01.11.	Sowing date
NS01Saat	Precipitation sum	01.01.	Sowing date
NS4vSaat	Precipitation sum	Sowing date - 28 days	Sowing date
NS1vSaat	Precipitation sum	Sowing date - 7 days	Sowing date
NS2vSaat	Precipitation sum	Sowing date - 14 days	Sowing date
NS1nSaat	Precipitation sum	Sowing date	Sowing date + 7
NS2nSaat	Precipitation sum	Sowing date	Sowing date + 14 days
NS4nSaat	Precipitation sum	Sowing date	Sowing date + 28 days
NSSablb	Precipitation sum	Sowing date	Root sampling date
3. HPCP field clusters	The hierarchical clustering of faba bean fields on principal components (HCPC) based on their similarities in soil parameters i.e. soil pH, sand, silt, clay and organic matter content (SOM).

## Sheet: S1 Table
Supplementary Table 2. Raw data set containing detailed information on management system, geographical region, sowing date, soil characteristics, cropping history and weather (temperature and precipitations) for each field sampled. Note that the information on latitude and longitude coordinates for each field were not given due to the data protection policy. n/a = not available. For abbreviation …
Totol field number	Field code	Sampling year	Management system	Organic since	Geographical region	Sowing date	Latitude	Longitude	Sand (%)	Silt (%)	Clay (%)	Soil organic matter content (SOM%)	pH	HCPC field clusters	N5clov	N5glegmc	N5cereal	N5sspecmc	N5flegmc	N5pea.beanmc	N5flwcal	N5Peamc	N5beamc	N5legc	N5legmc	N5legm	N5cc	N5sspecm	N5glegm	N5beam	N5Peam	N5sspecm	Nlegmc	Nlegm	Nglegm	Nglegmc	Nlent	Nspeapur	Nwpeapur	Npeamix	Npeamc	Nbeanpur	Nbeanmix	Nbeanmc	Nsoy	Nclov	Nlup	Nviciasat	Dlegmc
1	68	2019	Organic	2012	Baden Würtemberg	2019-03-21			47.6	33.5	18.9	2.7	6.8	1	1	0	3	0	1	0	0	0	0	0	1	1	3	0	0	0	0	0	1	1	0	0	0	0	0	0	0	0	0	0	0	1	0	0	4
2	68	2017	Organic	2012	Baden Würtemberg	2017-03-15			45	37.3	17.7	2.92489	6.55	1	1	0	3	0	2	0	1	0	0	1	2	1	4	0	0	0	0	0	2	1	0	0	0	0	0	0	0	0	0	0	0	2	0	0	4
3	68	2018	Organic	2012	Baden Würtemberg	2018-03-26			23.15	51.3	25.54	2.57123	6.125	2	1	1	3	0	1	1	0	1	0	0	2	2	2	0	1	0	1	0	2	2	1	1	0	1	0	0	1	0	0	0	0	1	0	0	2
4	60	2019	Organic	1993	Baden Würtemberg	2019-02-27			4.8	69.1	26.2	2.25	6.85	2	2	1	2	0	2	0	0	0	0	0	3	3	1	0	1	0	0	0	5	5	1	1	1	0	0	0	0	0	0	0	0	4	0	0	2
5	60	2016	Organic	1987	Baden Würtemberg	2016-03-23			7	60.5	32.5	4.91	6.15	3	2	0	1	0	2	0	0	0	0	0	2	2	0	0	0	0	0	0	4	4	0	0	0	0	0	0	0	0	0	0	0	4	0	0	3
6	60	2018	Organic	1986	Baden Würtemberg	2018-04-04			0.15	51.82	48.04	4.88134	6.81	3	2	0	2	0	2	0	0	0	0	0	2	2	0	0	0	0	0	0	6	5	1	2	1	0	0	0	0	0	0	0	0	4	0	1	3
7	60	2017	Organic		Baden Würtemberg	2017-03-16			6.5	64.7	28.8	4.45214	6.25	3	2	0	2	0	2	0	0	0	0	0	2	2	0	0	0	0	0	0	8	8	1	1	0	0	0	1	1	0	0	0	0	7	0	0	3
8	71	2018	Conventional		Bayern	2018-04-07			44.22	33.28	22.5	1.95625	5.975	1	0	0	3	0	0	0	0	0	0	0	0	0	2	0	0	0	0	0	0	0	0	0	0	0	0	0	0	0	0	0	0	0	0	0	11
9	53	2018	Conventional		Bayern	n/a			25.01	53.95	21.04	2.88138	7.18	2	0	1	3	1	0	1	0	0	1	0	1	1	0	1	1	1	0	1	1	1	1	1	0	0	0	0	0	1	0	1	0	0	0	0	5
10	53	2017	Conventional		Bayern	2017-03-26			49.3	33.2	17.5	2.96269	6.15	1	0	1	3	1	0	1	0	0	1	0	1	1	0	1	1	1	0	1	1	1	1	1	0	0	0	0	0	1	0	1	0	0	0	0	5
11	73	2019	Conventional		Bayern	2019-03-30			14	67.6	18.4	2.25	6.9	2	0	0	3	0	0	0	0	0	0	0	0	0	2	0	0	0	0	0	0	0	0	0	0	0	0	0	0	0	0	0	0	0	0	0	11
12	51	2018	Organic	2010	Bayern	2018-04-06			20.06	48.75	31.19	2.94151	6.9	3	0	0	3	0	0	0	0	0	0	0	0	0	2	0	0	0	0	0	4	4	0	0	0	0	0	0	0	0	0	0	0	4	0	0	6
13	75	2019	Organic	2016	Bayern	2019-03-22			20.4	59.3	20.4	2.8	6.7	2	2	1	2	0	2	1	0	1	0	1	3	2	2	0	0	0	0	0	4	3	0	1	0	0	0	0	1	0	0	0	0	3	0	0	3
14	51	2019	Organic	2013	Bayern	2019-04-10			24.9	51.1	24	2.15	7.3	2	1	0	3	0	2	0	1	0	0	1	2	1	1	0	0	0	0	0	4	3	1	1	0	1	0	0	1	0	0	0	0	2	0	0	4
15	51	2017	Organic	2013	Bayern	2017-04-05			8.9	62.6	28.5	2.59108	6.7	2	2	0	3	0	3	0	1	0	0	1	3	2	1	0	0	0	0	0	3	3	0	0	0	0	0	0	0	0	0	0	0	3	0	0	1
16	47	2016	Organic	2006	Bayern	2016-04-11			28.5	53.7	17.8	1.97	6.3	2	1	0	3	0	1	0	0	0	0	0	1	1	0	0	0	0	0	0	3	3	1	1	0	0	0	0	0	1	0	1	0	2	0	0	5
17	47	2019	Organic	2000	Bayern	2019-04-01			27	51.3	21.7	2.8	6.8	2	0	1	3	0	0	1	0	1	0	1	1	1	1	0	0	0	0	0	3	3	1	1	0	0	0	0	0	1	0	1	0	2	0	0	3
18	47	2018	Organic	2016	Bayern	2018-04-10			23.53	53.89	22.57	1.92025	6.17	2	0	1	2	0	0	1	0	1	0	1	1	0	1	0	0	0	0	0	1	0	0	1	0	1	0	0	1	0	0	0	0	0	0	0	3
19	47	2017	Organic	2007	Bayern	2017-03-31			25.1	51	23.9	2.66842	6.55	2	0	0	3	0	0	0	0	0	0	0	0	0	0	0	0	0	0	0	1	1	1	1	0	0	0	0	0	1	0	1	0	0	0	0	9
20	37	2018	Conventional		Hessen	2018-04-20			29.39	50.46	20.15	2.50869	6.535	2	0	1	3	1	0	1	0	0	1	0	1	1	2	1	1	1	0	1	1	1	1	1	0	0	0	0	0	1	0	1	0	0	0	0	5
21	35	2017	Conventional		Hessen	2017-03-15			22	59.1	18.9	3.153	6.9	2	0	0	4	0	0	0	0	0	0	0	0	0	1	0	0	0	0	0	0	0	0	0	0	0	0	0	0	0	0	0	0	0	0	0	11
22	37	2019	Conventional		Hessen	2019-02-28			18.1	62.9	19.1	3	6.65	2	0	1	3	1	0	1	0	0	1	0	1	1	4	1	1	1	0	1	1	1	1	1	0	0	0	0	0	1	0	1	0	0	0	0	5
23	35	2019	Conventional		Hessen	2019-02-27			7.3	70	22.8	2.65	7.3	2	0	1	4	0	1	1	1	1	0	1	1	0	2	0	0	0	0	0	2	0	0	1	0	0	0	0	1	0	0	0	0	2	0	0	3
24	35	2018	Conventional		Hessen	2018-03-26			9.65	68.51	21.84	3.03055	6.99	2	0	1	3	1	0	1	0	0	1	0	1	1	1	1	1	1	0	1	1	1	1	1	0	0	0	0	0	1	0	1	0	0	0	0	4
25	37	2016	Conventional		Hessen	2016-03-22			41.2	44.6	14.3	2.69	5.9	1	0	0	5	0	0	0	0	0	0	0	0	0	2	0	0	0	0	0	0	0	0	0	0	0	0	0	0	0	0	0	0	0	0	0	11
26	37	2017	Conventional		Hessen	2017-03-16			42.2	43.5	14.3	2.94069	6.25	1	0	0	4	0	0	0	0	0	0	0	0	0	2	0	0	0	0	0	0	0	0	0	0	0	0	0	0	0	0	0	0	0	0	0	11
27	34	2019	Conventional		Hessen	2019-02-16			37.3	43.7	19	2.8	6.6	1	0	0	3	0	0	0	0	0	0	0	0	0	2	0	0	0	0	0	1	1	1	1	0	0	0	0	0	1	0	1	0	0	0	0	9
28	34	2018	Conventional		Hessen	2018-04-07			25.16	54.67	20.17	2.54347	6.98	2	0	0	4	0	0	0	0	0	0	0	0	0	1	0	0	0	0	0	3	3	3	3	0	0	0	0	0	3	0	3	0	0	0	0	7
29	34	2017	Conventional		Hessen	2017-03-15			22.9	57.9	19.2	2.3153	6	2	0	0	2	0	0	0	0	0	0	0	0	0	0	0	0	0	0	0	2	2	2	2	0	0	0	0	0	2	0	2	0	0	0	0	8
30	35	2016	Conventional		Hessen	2016-03-17			11.7	64.1	24.2	2.63	7.3	2	0	0	3	0	0	0	0	0	0	0	0	0	0	0	0	0	0	0	0	0	0	0	0	0	0	0	0	0	0	0	0	0	0	0	11
31	34	2016	Conventional		Hessen	2016-03-10			10.6	67.9	21.5	2.31	6.6	2	0	0	3	0	0	0	0	0	0	0	0	0	0	0	0	0	0	0	1	1	1	1	0	0	0	0	0	1	0	1	0	0	0	0	8
32	65	2018	Organic	1992	Hessen	2018-04-08			25.47	48.37	26.17	3.16194	6.165	3	0	0	5	0	0	0	0	0	0	0	0	0	1	0	0	0	0	0	2	2	0	0	0	0	0	0	0	0	0	0	0	2	0	0	6
33	39	2016	Organic	1995	Hessen	2016-04-05			14.6	58.2	27.1	3.22	6.55	3	0	0	5	0	0	0	0	0	0	0	0	0	1	0	0	0	0	0	1	1	1	1	0	0	0	0	0	1	0	1	0	0	0	0	6
34	38	2017	Organic	2007	Hessen	2017-03-27			8.6	65.7	25.7	3.43577	6.55	3	2	0	2	0	2	0	0	0	0	0	2	2	1	0	0	0	0	0	4	4	2	2	0	0	0	0	0	2	0	2	0	2	0	0	3
35	38	2016	Organic	2007	Hessen	2016-03-19			7.3	76.9	15.9	2.1	6.6	2	2	0	1	0	2	0	0	0	0	0	2	2	1	0	0	0	0	0	3	3	1	1	0	0	0	0	0	1	0	1	0	2	0	0	3
36	38	2019	Organic	n/a	Hessen	2019-04-03			7.4	72.7	19.9	2.75	6.5	2	2	0	3	0	2	0	0	0	0	0	2	2	1	0	0	0	0	0	5	5	1	1	0	0	0	0	0	1	0	1	0	4	0	0	3
37	38	2018	Organic	2007	Hessen	2018-04-10			16.66	62.98	20.36	2.90945	6.3	2	2	0	3	0	2	0	0	0	0	0	2	2	1	0	0	0	0	0	4	4	2	2	0	0	0	0	0	2	0	2	0	2	0	0	3
38	40	2017	Organic	1995	Hessen	2017-03-16			9.1	67.6	23.3	2.20249	6.55	2	1	0	2	0	1	0	0	0	0	0	1	1	0	0	0	0	0	0	1	1	0	0	0	0	0	0	0	0	0	0	0	1	0	0	5
39	40	2019	Organic		Hessen	2019-02-28			13.4	61.9	24.7	2.55	6.8	2	1	0	2	0	1	0	0	0	0	0	1	1	0	0	0	0	0	0	3	3	1	1	0	0	0	0	0	1	0	1	0	2	0	0	5
40	40	2018	Organic	2010	Hessen	2018-03-05			13.71	52.35	33.94	2.03118	6.495	2	2	0	3	0	2	0	0	0	0	0	2	2	0	0	0	0	0	0	3	3	1	1	0	0	0	0	0	1	0	1	0	2	0	0	3
41	39	2017	Organic	1989	Hessen	2017-03-28			33.2	54.5	12.3	2.43531	5.85	1	1	0	4	0	1	0	0	0	0	0	1	1	0	0	0	0	0	0	2	2	1	1	0	0	0	0	0	1	0	1	0	1	0	0	3
42	39	2018	Organic	1995	Hessen	2018-04-10			42.02	42.85	15.14	2.81369	6.525	1	2	0	3	0	2	0	0	0	0	0	2	2	0	0	0	0	0	0	3	3	1	1	0	0	0	0	0	1	0	1	0	2	0	0	4
43	4	2019	Conventional		Meklenburg Vorpommern	2019-03-01			61	28.6	10.4	1.85	6.35	1	0	0	3	0	0	0	0	0	0	0	0	0	0	0	0	0	0	0	0	0	0	0	0	0	0	0	0	0	0	0	0	0	0	0	11
44	4	2017	Conventional		Meklenburg Vorpommern	2017-03-31			52.4	32.9	14.7	1.82862	6.45	1	0	0	3	0	0	0		0	0	0	0	0	0	0	0	0	0	0	0	0	0	0		0	0	0	0	0	0	0	0	0	0	0	11
45	4	2018	Conventional		Meklenburg Vorpommern	2018-04-12			56.56	28.8	14.64	2.01315	6.205	1	0	0	3	0	0	0	0	0	0	0	0	0	0	0	0	0	0	0	0	0	0	0	0	0	0	0	0	0	0	0	0	0	0	0	11
46	2	2016	Organic	2009	Meklenburg Vorpommern	2016-03-31			75.6	16.8	7.5	1.75	7.15	1	0	0	2	0	0	0	0	0	0	0	0	0	0	0	0	0	0	0	1	1	1	1	0	0	0	0	0	1	0	1	0	0	0	0	11
47	20	2019	Conventional		Nordreihnwestfalen	2019-03-01			9.2	74	16.8	2.45	7.05	2	0	0	4	0	0	0	0	0	0	0	0	0	1	0	0	0	0	0	0	0	0	0	0	0	0	0	0	0	0	0	0	0	0	0	11
48	24	2019	Conventional		Nordreihnwestfalen	2019-02-21			13.6	73.9	12.5	2.85	6.4	2	0	0	4	0	0	0	0	0	0	0	0	0	0	0	0	0	0	0	0	0	0	0	0	0	0	0	0	0	0	0	0	0	0	0	11
49	24	2017	Conventional		Nordreihnwestfalen	2017-03-15			10.5	70	19.5	3.67275	6.5	2	0	0	4	0	0	0	0	0	0	0	0	0	0	0	0	0	0	0	0	0	0	0		0	0	0	0	0	0	0	0	0	0	0	11
50	20	2018	Conventional		Nordreihnwestfalen	2018-02-28			3.52	57.53	38.95	2.97328	6.99	3	0	0	3	0	0	0	0	0	0	0	0	0	1	0	0	0	0	0	0	0	0	0	0	0	0	0	0	0	0	0	0	0	0	0	11
51	19.5	2019	Conventional		Nordreihnwestfalen	2019-02-25			16.6	66.9	16.5	2	7.15	2	0	0	3	0	0	0	0	0	0	0	0	0	1	0	0	0	0	0	1	1	1	1	0	1	0	0	1	0	0	0	0	0	0	0	11
52	20	2017	Conventional		Nordreihnwestfalen	2017-02-09			14	67.5	18.6	2.38041	7.1	2	0	0	3	0	0	0	0	0	0	0	0	0	1	0	0	0	0	0	0	0	0	0		0	0	0	0	0	0	0	0	0	0	0	11
53	24	2016	Conventional		Nordreihnwestfalen	2016-03-15			11.39	74.54	14.07	3.04	6.5	2	0	0	4	0	0	0	0	0	0	0	0	0	0	0	0	0	0	0	0	0	0	0	0	0	0	0	0	0	0	0	0	0	0	0	11
54	24	2018	Conventional		Nordreihnwestfalen	2018-03-06			5.72	75.11	19.17	3.05589	6.37	2	0	0	3	0	0	0	0	0	0	0	0	0	0	0	0	0	0	0	0	0	0	0	0	0	0	0	0	0	0	0	0	0	0	0	11
55	20	2016	Conventional		Nordreihnwestfalen	2016-02-28			11.66	73.04	15.3	2.53	7	2	0	0	4	0	0	0	0	0	0	0	0	0	0	0	0	0	0	0	0	0	0	0	0	0	0	0	0	0	0	0	0	0	0	0	11
56	21	2017	Organic	2012	Nordreihnwestfalen	2017-03-06			17.6	68.6	13.9	2.42194	6.7	2	1	1	2	0	1	0	1	0	0	1	2	1	1	0	0	0	0	0	2	1	0	1		0	0	1	1	0	0	0	0	1	0	0	3
57	21	2019	Organic	2007	Nordreihnwestfalen	n/a			34.6	51.8	13.7	2.4	6.95	2	1	0	2	0	2	0	1	0	0	1	2	1	1	0	0	0	0	0	3	2	0	0	0	0	0	0	0	0	0	0	0	2	0	0	3
58	21	2016	Organic	1989	Nordreihnwestfalen	2016-03-05			27.3	59.3	13.4	2.35	6.45	2	1	1	2	0	3	1	2	1	0	2	3	1	2	0	0	0	0	0	6	3	1	2	0	0	0	0	1	1	0	1	0	3	1	1	2
59	21	2018	Organic	2007	Nordreihnwestfalen	2018-04-02			19.71	63.21	17.08	2.13859	6.9	2	1	0	2	0	1	0	0	0	0	0	1	1	0	0	0	0	0	0	3	3	1	1	0	0	0	0	0	0	1	1	0	2	0	0	3
60	10	2017	Conventional		Niedersachsen	2017-03-25			25.9	56.7	17.5	2.065	6.85	2	0	0	4	0	1	0	1	0	0	1	1	0	0	0	0	0	0	0	0	0	0	0		0	0	0	0	0	0	0	0	0	0	0	1
61	7	2017	Conventional		Niedersachsen	2017-03-16			26.3	52.6	21.1	1.92174	7.1	2	0	0	4	0	0	0	0	0	0	0	0	0	0	0	0	0	0	0	0	0	0	0		0	0	0	0	0	0	0	0	0	0	0	11
62	10	2016	Conventional		Niedersachsen	2016-03-16			10.04	73.31	16.64	1.93	6.4	2	0	0	3	0	0	0	0	0	0	0	0	0	0	0	0	0	0	0	0	0	0	0	0	0	0	0	0	0	0	0	0	0	0	0	11
63	8	2017	Conventional		Niedersachsen	2017-03-16			25.9	56	18.2	3.8164	6.7	3	0	0	4	0	0	0	0	0	0	0	0	0	3	0	0	0	0	0	0	0	0	0		0	0	0	0	0	0	0	0	0	0	0	11
64	10	2018	Conventional		Niedersachsen	2018-04-03			8.48	50.42	41.09	3.05396	7.185	3	0	0	5	0	0	0	0	0	0	0	0	0	1	0	0	0	0	0	1	0	0	0	0	0	0	0	0	0	0	0	0	1	0	0	1
65	7	2016	Conventional		Niedersachsen	2016-03-15			10.27	71.44	18.29	2.35	6.75	2	0	0	3	0	0	0	0	0	0	0	0	0	1	0	0	0	0	0	0	0	0	0	0	0	0	0	0	0	0	0	0	0	0	0	11
66	7	2018	Conventional		Niedersachsen	2018-03-27			4.44	52.14	43.42	2.25198	6.965	3	0	0	4	0	0	0	0	0	0	0	0	0	0	0	0	0	0	0	0	0	0	0	0	0	0	0	0	0	0	0	0	0	0	0	11
67	8	2018	Conventional		Niedersachsen	2018-04-06			16.74	59.44	23.83	2.41213	6.975	2	0	0	4	0	0	0	0	0	0	0	0	0	0	0	0	0	0	0	0	0	0	0	0	0	0	0	0	0	0	0	0	0	0	0	11
68	8	2016	Conventional		Niedersachsen	2016-04-04			8.3	75.2	16.6	2.26	6.4	2	0	0	4	0	0	0	0	0	0	0	0	0	0	0	0	0	0	0	0	0	0	0	0	0	0	0	0	0	0	0	0	0	0	0	11
69	8	2019	Conventional		Niedersachsen	2019-02-28			20.6	61.1	18.3	2.3	6.55	2	0	0	3	0	0	0	0	0	0	0	0	0	0	0	0	0	0	0	0	0	0	0	0	0	0	0	0	0	0	0	0	0	0	0	11
70	10	2019	Conventional		Niedersachsen	2019-02-28			9.6	68	22.4	2.2	6.7	2	0	0	5	0	0	0	0	0	0	0	0	0	0	0	0	0	0	0	0	0	0	0	0	0	0	0	0	0	0	0	0	0	0	0	11
71	12	2019	Organic	2001	Niedersachsen	2019-02-27			71.2	24	4.8	2.65	5.1	1	0	2	3	1	0	1	0	0	1	1	2	1	5	1	1	1	0	1	3	2	2	3	0	0	0	0	0	2	0	2	0	0	1	0	2
72	11	2016	Organic	2012	Niedersachsen	2016-03-19			15.3	72.6	12.2	2.13	6.6	2	0	0	4	0	0	0	0	0	0	0	0	0	2	0	0	0	0	0	0	0	0	0	0	0	0	0	0	0	0	0	0	0	0	0	11
73	11	2017	Organic	2012	Niedersachsen	2017-03-28			21.3	64.4	14.3	2.24562	7.05	2	0	0	4	0	0	0	0	0	0	0	0	0	1	0	0	0	0	0	0	0	0	0		0	0	0	0	0	0	0	0	0	0	0	11
74	12	2016	Organic	1995	Niedersachsen	2016-03-11			66.6	26.7	6.7	2.26	5.15	1	2	1	2	0	3	0	0	0	0	1	3	2	2	0	0	0	0	0	5	4	1	1	0	0	0	0	0	1	0	1	0	3	1	0	2
75	12	2017	Organic	2014	Niedersachsen	2017-03-11			78	18.2	3.8	1.91504	5.2	1	0	0	3	0	0	0	0	0	0	0	0	0	1	0	0	0	0	0	0	0	0	0		0	0	0	0	0	0	0	0	0	0	0	11
76	70	2018	Organic	1995	Niedersachsen	2018-03-24			45.47	21.27	33.26	4.4297	5.44	3	3	1	2	0	3	1	0	1	0	0	4	4	0	0	1	0	1	0	9	9	1	1	0	0	0	1	1	0	0	0	0	8	0	0	1
77	12	2018	Organic	2001	Niedersachsen	2018-03-21			64.85	28.59	6.56	1.77305	5.87	1	0	0	2	0	0	0	0	0	0	0	0	0	0	0	0	0	0	0	1	1	1	1	0	1	0	0	1	0	0	0	0	0	0	0	8
78	11	2018	Organic	2016	Niedersachsen	2018-04-09			12.28	67.6	20.12	1.91507	6.83	2	0	0	3	0	0	0	0	0	0	0	0	0	0	0	0	0	0	0	0	0	0	0	0	0	0	0	0	0	0	0	0	0	0	0	11
79	69	2017	Organic	n/a	Niedersachsen	n/a			69.2	23.4	7.4	1.54419	5.95	1						0
80	45	2016	Organic	2009	Reihnlandpfalz	2016-03-18			32.07	45.18	22.75	3.04	5.65	1	0	2	4	2	0	2	0	2	0	0	2	2	2	2	2	0	2	2	2	2	2	2	0	1	1	1	2	0	0	0	0	0	0	0	3
81	45	2017	Organic	2009	Reihnlandpfalz	2017-03-15			28.3	46.2	25.5	3.07781	6.35	3	1	0	4	0	1	0	0	0	0	0	1	1	0	0	0	0	0	0	2	2	2	2	0	0	0	0	0	1	0	1	0	1	0	1	4
82	45	2018	Organic	1993	Reihnlandpfalz	2018-03-02			20.79	51.27	27.94	3.28437	6.02	3	1	1	4	0	2	1	1	1	0	1	3	2	1	0	1	0	1	0	6	4	2	2	0	0	0	1	1	1	0	1	0	4	0	0	1
83	45	2019	Organic	1993	Reihnlandpfalz	2019-03-23			18.6	54.1	27.3	2.4	7.25	2	1	2	4	0	2	1	1	1	0	2	4	2	2	0	1	0	1	0	9	6	3	2	0	0	2	2	2	0	0	0	0	6	0	2	1
84	25	2016	Conventional		Sachsen	2016-04-05			32.4	52.8	14.8	2.28	6.45	2	0	1	4	1	0	1	0	0	1	1	1	0	1	0	0	0	0	0	1	0	0	1	0	0	0	0	0	1	0	1	0	0	0	0	4
85	28	2019	Conventional		Sachsen	n/a			16.3	65.8	18	2.75	6.5	2	0	1	3	1	0	1	0	0	1	0	1	1	1	1	1	1	0	1	2	2	2	2	0	0	0	0	0	2	0	2	0	0	0	0	4
86	28	2017	Conventional		Sachsen	2017-04-03			14.2	65.2	20.7	2.77376	6.2	2	0	1	4	1	0	1	0	0	1	1	1	0	1	0	0	0	0	0	4	3	3	4		0	0	2	2	2	2	4	0	0	0	0	2
87	28	2018	Conventional		Sachsen	2018-04-20			12.62	69.3	18.08	3.06647	6.575	2	0	0	2	0	0	0	0	0	0	0	0	0	1	0	0	0	0	0	0	0	0	0	0	0	0	0	0	0	0	0	0	0	0	0	11
88	25	2017	Conventional		Sachsen	n/a			34.9	46.6	18.6	2.94313	7.1	2	0	0	4	0	0	0	0	0	0	0	0	0	1	0	0	0	0	0	1	0	0	1		0	0	0	0	1	0	1	0	0	0	0	11
89	28	2016	Conventional		Sachsen	2016-04-22			24.8	59.7	15.5	2.63	6.8	2	0	0	5	0	0	0	0	0	0	0	0	0	0	0	0	0	0	0	2	2	2	0	0	0	0	0	0	2	0	0	0	0	0	0	7
90	16	2017	Conventional		Sachsen-Anhalt	2017-03-27			9.8	68.4	21.8	3.27274	7.25	2	0	1	3	1	0	1	0	0	1	0	1	1	0	1	1	1	0	1	1	1	1	1		0	0	0	0	1	0	1	0	0	0	0	5
91	16	2019	Conventional		Sachsen-Anhalt	2019-02-27			13.3	73.3	13.4	2.95	6.85	2	0	1	2	1	0	1	0	0	1	0	1	1	0	1	1	1	0	1	1	1	1	1	0	0	0	0	0	1	0	0	0	0	0	0	4
92	16	2016	Conventional		Sachsen-Anhalt	2016-03-16			9.4	69.8	20.8	2.53	6.95	2	0	1	3	1	0	1	0	0	1	0	1	1	0	1	1	1	0	1	2	2	2	2	0	0	0	0	0	2	0	2	0	0	0	0	4
93	16	2018	Conventional		Sachsen-Anhalt	2018-04-08			9.2	72.07	18.73	2.36214	7.1	2	0	0	3	0	0	0	0	0	0	0	0	0	0	0	0	0	0	0	0	0	0	0	0	0	0	0	0	0	0	0	0	0	0	0	11
94	17	2016	Organic	2015	Sachsen-Anhalt	2016-03-18			22.8	37.6	39.6	2.75	6.9	3	0	0	3	0	0	0	0	0	0	0	0	0	0	0	0	0	0	0	0	0	0	0	0	0	0	0	0	0	0	0	0	0	0	0	11
95	15	2017	Organic	1998	Sachsen-Anhalt	2016-03-27			19.8	62.9	17.3	2.66975	7.05	2	1	1	3	1	1	1	0	0	1	0	2	2	0	1	1	1	0	1	4	4	2	2		0	0	0	0	2	0	2	0	2	0	0	2
96	15	2018	Organic	1998	Sachsen-Anhalt	2018-04-07			7.28	68.29	24.43	2.63507	6.71	2	1	1	3	1	1	1	0	0	1	0	2	2	0	1	1	1	0	1	4	4	2	2	0	0	0	0	0	2	0	2	0	2	0	0	2
97	15	2016	Organic	1998	Sachsen-Anhalt	2016-03-21			5.7	71.9	22.3	2.31	6.2	2	1	1	3	1	1	1	0	0	1	0	2	2	0	1	1	1	0	1	4	4	2	2	0	0	0	0	0	2	0	2	0	2	0	0	2
98	32	2019	Conventional		Thüringen	2019-04-01			22.8	56.9	20.3	3.4	6.95	2	0	0	0	0	0	0	0	0	0	0	0	0	3	0	0	0	0	0	1	1	1	1	0	0	0	0	0	1	0	1	0	0	0	0	8
99	33	2016	Conventional		Thüringen	2016-03-16			9.2	36.4	54.4	4.79	7.2	3	0	0	2	0	0	0	0	0	0	0	0	0	0	0	0	0	0	0	1	1	1	1	0	0	0	0	0	1	0	1	0	0	0	0	9
100	30	2016	Conventional		Thüringen	2016-03-20			12	61.6	26.5	3.33	6.45	3	0	0	3	0	0	0	0	0	0	0	0	0	0	0	0	0	0	0	2	2	2	2	0	0	0	0	0	2	0	0	0	0	0	0	6
101	32	2017	Conventional		Thüringen	2017-03-17			19.6	55	25.4	4.05388	6.55	3	0	0	4	0	0	0	0	0	0	0	0	0	1	0	0	0	0	0	1	1	1	1		1	0	0	1	0	0	0	0	0	0	0	8
102	33	2017	Conventional		Thüringen	2017-03-16			22.5	58.2	19.3	2.03609	7.3	2	0	0	4	0	0	0	0	0	0	0	0	0	0	0	0	0	0	0	0	0	0	0		0	0	0	0	0	0	0	0	0	0	0	11
103	30	2019	Conventional		Thüringen	n/a			9.6	73.5	17	2.5	5.95	2	0	1	4	1	0	1	0	0	1	0	1	1	0	1	1	1	0	1	1	1	1	1	0	0	0	0	0	1	0	1	0	0	0	0	4
104	32	2018	Conventional		Thüringen	2018-04-09			23.36	54.53	22.11	4.51475	6.515	3	0	0	3	0	0	0	0	0	0	0	0	0	1	0	0	0	0	0	0	0	0	0	0	0	0	0	0	0	0	0	0	0	0	0	11
105	32	2016	Conventional		Thüringen	2016-04-05			22.8	53.2	24	3.79	6.5	3	0	0	3	0	0	0	0	0	0	0	0	0	0	0	0	0	0	0	1	1	1	1	0	0	0	0	0	1	0	1	0	0	0	0	10
106	33.5	2017	Organic	1997	Thüringen	2017-03-16			30.2	49.2	20.6	2.87241	6.95	2	0	0	4	0	0	0	0	0	0	0	0	0	0	0	0	0	0	0	3	3	0	0		0	0	0	0	0	0	0	0	3	0	0	6
107	33.5	2018	Organic	1992	Thüringen	2018-04-07			27.39	52.13	20.47	2.3045	6.9	2	0	0	4	0	0	0	0	0	0	0	0	0	0	0	0	0	0	0	4	4	0	0	0	0	0	0	0	0	0	0	0	4	0	0	6
108	29	2018	Organic	1992	Thüringen	2018-04-09			7.47	70.87	21.65	2.64093	7.195	2	0	0	3	0	0	0	0	0	0	0	0	0	0	0	0	0	0	0	3	2	2	2	0	1	0	0	1	1	0	1	0	1	0	0	6
109	33.5	2016	Organic	1997	Thüringen	2016-03-10			41.7	36.8	21.5	2.17	6.75	1	0	0	4	0	0	0	0	0	0	0	0	0	0	0	0	0	0	0	1	1	1	1	0	0	0	0	0	1	0	1	0	0	0	0	7
110	29	2019	Organic	1991	Thüringen	n/a			5.5	68	26.6	2.45	7.1	2	0	1	2	1	0	1	0	0	1	0	1	1	0	1	1	1	0	1	2	2	1	1	0	0	0	0	0	1	0	1	0	1	0	0	5
[truncated: 37 more columns]

## Sheet: S2 Table 
Supplementary Table 2. Genbank accession numbers for sequences generated in this study.
No	Organism name	Isolate_ID	GenBank accession number
1	Didymella eupyrena	FOEP 51.11558	OP106546
2	Didymella eupyrena	FOEP 51.11559	OP106547
3	Didymella eupyrena	FOEP 51.11560	OP106548
4	Didymella pinodella	FOEP 51.11555	OP106549
5	Didymella pinodella	FOEP 51.11556	OP106550
6	Didymella pinodella	FOEP 51.11561	OP106551
7	Didymella pinodella	FOEP 51.11557	OP106552
8	Didymella pinodella	FOEP 51.11562	OP106553
9	Fusarium oxysporum	FOEP 40.11162	OP133744
10	Fusarium oxysporum	FOEP 40.11163	OP133745
11	Fusarium oxysporum	FOEP 40.11181	OP133746
12	Fusarium oxysporum	FOEP 40.11266	OP133747
13	Fusarium oxysporum	FOEP 40.11267	OP133748
14	Fusarium oxysporum	FOEP 40.11268	OP133749
15	Fusarium oxysporum	FOEP 40.11269	OP133750
16	Fusarium oxysporum	FOEP 40.11192	OP133751
17	Fusarium oxysporum	FOEP 40.11270	OP133752
18	Fusarium oxysporum	FOEP 40.11193	OP133753
19	Fusarium oxysporum	FOEP 40. 11194	OP133754
20	Fusarium oxysporum	FOEP 40.11271	OP133755
21	Fusarium oxysporum	FOEP 40.11400	OP133756
22	Fusarium oxysporum	FOEP 40.11401	OP133757
23	Fusarium oxysporum	FOEP 40.11402	OP133758
24	Fusarium oxysporum	FOEP 40.11404	OP133759
25	Fusarium oxysporum	FOEP 40.11405	OP133760
26	Fusarium oxysporum	FOEP 40.11406	OP133761
27	Fusarium oxysporum	FOEP 40.11407	OP133762
28	Fusarium oxysporum	FOEP 40.11408	OP133763
29	Fusarium oxysporum	FOEP 40.11409	OP133764
30	Fusarium oxysporum	FOEP 40.11410	OP133765
31	Fusarium oxysporum	FOEP 40.11411	OP133766
32	Fusarium oxysporum	FOEP 40.11412	OP133767
33	Fusarium oxysporum	FOEP 40.11413	OP133768
34	Fusarium oxysporum	FOEP 40.11414	OP133769
35	Fusarium oxysporum	FOEP 40.11415	OP133770
36	Fusarium oxysporum	FOEP 40.11416	OP133771
37	Fusarium oxysporum	FOEP 40.11417	OP133772
38	Fusarium oxysporum	FOEP 40.11418	OP133773
39	Fusarium oxysporum	FOEP 40.11419	OP133774
40	Fusarium oxysporum	FOEP 40.11420	OP133775
41	Fusarium oxysporum	FOEP 40.11421	OP133776
42	Fusarium oxysporum	FOEP 40.11119	OP133777
43	Fusarium oxysporum	FOEP 40.11138	OP133778
44	Fusarium solani	FOEP 40.63	OP133930
45	Fusarium solani	FOEP 40.11204	OP133796
46	Fusarium solani	FOEP 40.11208	OP133797
47	Fusarium solani	FOEP 40.11209	OP133798
48	Fusarium solani	FOEP 40.11210	OP133799
49	Fusarium solani	FOEP 40.11211	OP133800
50	Fusarium solani	FOEP 40.11150	OP133801
51	Fusarium solani	FOEP 40.35	OP133802
52	Fusarium solani	FOEP 40.36	OP133803
53	Fusarium solani	FOEP 40.11169	OP133804
54	Fusarium solani	FOEP 40.11001	OP133805
55	Fusarium solani	FOEP 40.11002	OP133806
56	Fusarium solani	FOEP 40.11003	OP133807
57	Fusarium solani	FOEP 40.11004	OP133808
58	Fusarium solani	FOEP 40.11007	OP133809
59	Fusarium solani	FOEP 40.11008	OP133810
60	Fusarium solani	FOEP 40.11009	OP133811
61	Fusarium solani	FOEP 40.11011	OP133812
62	Fusarium solani	FOEP 40.11012	OP133813
63	Fusarium solani	FOEP 40.11013	OP133814
64	Fusarium solani	FOEP 40.11015	OP133815
65	Fusarium solani	FOEP 40.11016	OP133816
66	Fusarium solani	FOEP 40.11017	OP133817
67	Fusarium solani	FOEP 40.11020	OP133818
68	Fusarium solani	FOEP 40.11021	OP133819
69	Fusarium solani	FOEP 40.11026	OP133820
70	Fusarium solani	FOEP 40.11027	OP133821
71	Fusarium solani	FOEP 40.11028	OP133822
72	Fusarium solani	FOEP 40.11029	OP133823
73	Fusarium solani	FOEP 40.11031	OP133824
74	Fusarium solani	FOEP 40.11032	OP133825
75	Fusarium solani	FOEP 40.11127	OP133826
76	Fusarium solani	FOEP 40.11125	OP133827
77	Fusarium redolens	FOEP 40.11115	OP133860
78	Fusarium redolens	FOEP 40.11116	OP133861
79	Fusarium redolens	FOEP 40.11120	OP133862
80	Fusarium redolens	FOEP 40.11121	OP133863
81	Fusarium redolens	FOEP 40.11123	OP133864
82	Fusarium redolens	FOEP 40.11126	OP133865
83	Fusarium redolens	FOEP 40.11128	OP133866
84	Fusarium redolens	FOEP 40.11130	OP133867
85	Fusarium redolens	FOEP 40.11131	OP133868
86	Fusarium redolens	FOEP 40.11132	OP133869
87	Fusarium redolens	FOEP 40.11133	OP133870
88	Fusarium redolens	FOEP 40.11134	OP133871
89	Fusarium redolens	FOEP 40.11135	OP133872
90	Fusarium redolens	FOEP 40.11136	OP133873
91	Fusarium redolens	FOEP 40.11014	OP133874
92	Fusarium redolens	FOEP 40.11277	OP133875
93	Fusarium redolens	FOEP 40.11274	OP133876
94	Fusarium redolens	FOEP 40.11275	OP133877
95	Fusarium redolens	FOEP 40.11276	OP133878
96	Fusarium tricinctum	FOEP 40.11230	OP133686
97	Fusarium tricinctum	FOEP 40.11196	OP133687
98	Fusarium tricinctum	FOEP 40.11284	OP133688
99	Fusarium tricinctum	FOEP 40.11198	OP133689
100	Fusarium tricinctum	FOEP 40.11201	OP133690
101	Fusarium tricinctum	FOEP 40.11281	OP133693
102	Fusarium tricinctum	FOEP 40.11155	OP133694
103	Fusarium tricinctum	FOEP 40.11156	OP133695
104	Fusarium tricinctum	FOEP 40.11158	OP133696
105	Fusarium tricinctum	FOEP 40.11282	OP133697
106	Fusarium tricinctum	FOEP 40.11283	OP133698
107	Fusarium tricinctum	FOEP 40.11160	OP133699
108	Fusarium tricinctum	FOEP 40.11141	OP133701
109	Fusarium tricinctum	FOEP 40.11285	OP133704
110	Fusarium equiseti	FOEP 40.11145	OP133901
111	Fusarium equiseti	FOEP 40.11146	OP133902
112	Fusarium equiseti	FOEP 40.11147.1	OP133904
113	Fusarium equiseti	FOEP 40.11295	OP133905
114	Fusarium avenaceum	FOEP 40.11205	OP133691
115	Fusarium avenaceum	FOEP 40.11212	OP133692
116	Fusarium avenaceum	FOEP 40.11237	OP133702
117	Fusarium avenaceum	FOEP 40.11238	OP133703
118	Fusarium avenaceum	FOEP 40.11184	OP133705
119	Fusarium avenaceum	FOEP 40.11239	OP133706
120	Fusarium avenaceum	FOEP 40.11241	OP133707
121	Fusarium avenaceum	FOEP 40.11058	OP133708
122	Fusarium avenaceum	FOEP 40.11059	OP133709
123	Fusarium avenaceum	FOEP 40.11061	OP133710
124	Fusarium avenaceum	FOEP 40.11063	OP133711
125	Fusarium avenaceum	FOEP 40.11064	OP133712
126	Fusarium acuminatum	FOEP 40.11161	OP133700
127	Fusarium graminearum	FOEP 40.11249	OP133929
128	Fusarium flocciferum	FOEP_144.16	MN061496

## Sheet: S3 Table 
Supplementary Table 3. Reference strains used to examine phylogenetic relationships among collected Fusarium oxysporum species complex isolates. n/a = special form not assigned previosuly.
Total No	Culture collection number1	Formae speciales2	Species3
1	CBS 115423	n/a	Fusarium callistephi
2	CBS 144738	n/a	Fusarium carminascens
3	CBS 144739	n/a	Fusarium carminascens
4	CBS 144740	n/a	Fusarium carminascens
5	CBS 144741	n/a	Fusarium carminascens
6	CBS 111552	n/a	Fusarium contaminatum
7	CBS 117461	n/a	Fusarium contaminatum
8	CBS 130304	vasinfectum	Fusarium cugenangense
9	CBS 130308	n/a	Fusarium cugenangense
10	CBS 131393	n/a	Fusarium cugenangense
11	CBS 620.72	gladioli	Fusarium cugenangense
12	CBS 141.95	n/a	Fusarium curvatum
13	CBS 238.94	meniscoideum	Fusarium curvatum
14	CBS 247.61	matthiolae	Fusarium curvatum
15	CBS 102026	cubense	Fusarium duoseptatum
16	CBS 217.49	elaeidis	Fusarium elaeidis
17	CBS 218.49	elaeidis	Fusarium elaeidis
18	CBS 255.52	elaeidis	Fusarium elaeidis
19	CBS 144742	n/a	Fusarium fabacearum
20	CBS 144743	n/a	Fusarium fabacearum
21	CBS 144745	n/a	Fusarium glycines
22	CBS 144746	n/a	Fusarium glycines
23	CBS 176.33	lini	Fusarium glycines
24	CBS 200.89	basilici	Fusarium glycines
25	CBS 214.49	dianthi	Fusarium glycines
26	CBS 116611	vasinfecum	Fusarium gossypinum
27	CBS 116612	vasinfecum	Fusarium gossypinum
28	CBS 132474	hoodiae	Fusarium hoodiae
29	CBS 132476	hoodiae	Fusarium hoodiae
30	CBS 132477	hoodiae	Fusarium hoodiae
31	CBS 300.91	lycopersici	Fusarium languescens
32	CBS 302.91	lycopersici	Fusarium languescens
33	CBS 645.78	lycopersici	Fusarium languescens
34	CBS 872.95	radicis-lycopersici	Fusarium languescens
35	CBS 144747	n/a	Fusarium libertatis
36	CBS 144748	n/a	Fusarium libertatis
37	CBS 144749	n/a	Fusarium libertatis
38	CBS 115417	n/a	Fusarium nirenbergiae
39	CBS 115424	n/a	Fusarium nirenbergiae
40	CBS 129.81	chrysanthemi	Fusarium nirenbergiae
41	CBS 130301	n/a	Fusarium nirenbergiae
42	CBS 130303	radicis-lycopersici	Fusarium nirenbergiae
43	CBS 149.25	cubense	Fusarium nirenbergiae
44	CBS 196.87	bouvardiae	Fusarium nirenbergiae
45	CBS 744.79	passiflorae	Fusarium nirenbergiae
46	CBS 758.68	lycopersici	Fusarium nirenbergiae
47	CBS 840.88	dianthi	Fusarium nirenbergiae
48	CBS 102030	cubense	Fusarium odoratissimum
49	CBS 130310	cubense	Fusarium odoratissimum
50	CBS 794.70	perniciosum	Fusarium odoratissimum
51	CBS 144134	n/a	Fusarium oxysporum
52	CBS 221.49	medicaginis	Fusarium oxysporum
53	CPC 25822	n/a	Fusarium oxysporum
54	CBS 144750	n/a	Fusarium pharetrum
55	CBS 144751	n/a	Fusarium pharetrum
56	CBS 130323	n/a	Fusarium sp.
57	CBS 102028	cubense	Fusarium trachichlamydosporum
58	CBS 116619	vasinfectum	Fusarium triseptatum
59	CBS 119665	n/a	Fusarium triseptatum
60	CBS 130302	n/a	Fusarium triseptatum
61	CBS 258.50	batatas	Fusarium triseptatum
62	CBS 177.31	outgroup	Fusarium udum
63	CBS 109898	n/a	Fusarium veterinarium
64	CBS 117791	n/a	Fusarium veterinarium
65	CBS 117792	n/a	Fusarium veterinarium
66	NRRL 26411	fabae	n/a
67	NRRL 26412	heliotropii	n/a
68	NRRL 28918	gladioli	n/a
69	NRRL 28922	lini	n/a
70	NRRL 29084	lini	n/a
71	NRRL 20433	fabae (F. inflexum)	n/a
72	NRRL 22518	melonis	n/a
73	NRRL 22533	aechmeae	n/a
74	NRRL 22534	apii	n/a
75	NRRL 22535	batatas	n/a
76	NRRL 22536	callistephi(2)	n/a
77	NRRL 22537	cattleyae	n/a
78	NRRL 22539	chrysanthemi	n/a
79	NRRL 22549	passiflorae	n/a
80	NRRL 22551	pini	n/a
81	NRRL 22553	raphani	n/a
82	NRRL 22555	tuberosi	n/a
83	NRRL 22556	tulipae	n/a
84	NRRL 25607	cubense	n/a
85	NRRL 25609	cubense	n/a
86	NRRL 26022	cubense	n/a
87	NRRL 26035	canariensis	n/a
88	NRRL 26147	dianthi	n/a
89	NRRL 26219	bouvardiae	n/a
90	NRRL 26220	conglutinans	n/a
91	NRRL 26222	dianthi	n/a
92	NRRL 26407	allii	n/a
93	NRRL 26408	arctii	n/a
94	NRRL 26410	cannabis	n/a
95	NRRL 26413	momordicae	n/a
96	NRRL 26435	cassiae	n/a
97	NRRL 26444	melongenae	n/a
98	NRRL 26445	phaseoli	n/a
99	NRRL 26446	rauvolfiae	n/a
100	NRRL 26447	sesami	n/a
101	NRRL 26448	vanillae	n/a
102	NRRL 26574	erythroxyli	n/a
103	NRRL 26622	albedinis	n/a
104	NRRL 26961	dianthi	n/a
105	NRRL 26992	gladioli	n/a
106	NRRL 28169	opuntiarum	n/a
107	NRRL 28368	opuntiarum	n/a
108	NRRL 28372	asparagi	n/a
109	NRRL 28395	lilii	n/a
110	NRRL 28404	asparagi	n/a
111	NRRL 31495	vasinfectum	n/a
112	NRRL 32558	vasinfectum	n/a
113	NRRL 34079	vasinfectum	n/a
114	NRRL 36101	cubense	n/a
115	NRRL 36225	chrysanthemi	n/a
116	NRRL 36275	niveum	n/a
117	NRRL 36276	pisi	n/a
118	NRRL 36284	tracheiphilum	n/a
119	NRRL 36287	apii	n/a
120	NRRL 36311	pisi	n/a
121	NRRL 36312	apii	n/a
122	NRRL 3633	niveum	n/a
123	NRRL 36356	dianthi	n/a
124	NRRL 36364	conglutinans	n/a
125	NRRL 36394	pisi	n/a
126	NRRL 36408	talbe	n/a
127	NRRL 36471	niveum	n/a
128	NRRL 36472	melonis	n/a
129	NRRL 38273	passiflora	n/a
130	NRRL 38295	apii	n/a
131	NRRL 38296	betae (F. commune)	n/a
132	NRRL 38320	melongena	n/a
133	NRRL 38334	matthiolae	n/a
134	NRRL 38431	lilli	n/a
135	NRRL 38445	lycopersici	n/a
136	NRRL 38482	pisi	n/a
137	NRRL 38489	narcissi	n/a
138	NRRL 38491	conglutinans	n/a
139	NRRL 38552	niveum	n/a
140	NRRL 46585	palmarum	n/a
141	NRRL 53153	conglutinans (F. commune)	n/a
142	NRRL 53158	conglutinans	n/a
143	CBS 127.73	pisi	n/a
144	CBS 127.81	chrysanthemi	nirenbergiae
145	CBS 148.25	cepae	n/a
146	CBS 149.25	cubense	nirenbergiae
1CBS/ CPC: Westerdijk Fungal Biodiverity Institute (WIFB), Utrecht, The Netherlands; NRRL: Agricultural Research Service Culture Collection, USA.
2Designated special form addopted from O'Donnel et al (2009) and Lombart et al. (2018). n/a: special form unknown.
3According to Lombard et al. (2018)

## Sheet: S4 Table
Supplementary Table 4. Reference strains used to examine phylogenetic relationships among collected Fusarium solani species complex isolates.
Total No	Culture collection number1	Species	Numerical designations (ad hoc species/multilocus haplotype nomenclature)2
1	CBS 115.4	F. tonkinense	FSSC 9
2	CBS 115658	F. noneumartii	FSSC 42
3	CBS 115659	F. martii	n/a
4	CBS 115695	F. parceramosum	FSSC 18
5	CBS 119600	F. haematococcum	n/a
6	CBS 123846	F. silvicola	FSSC 13
7	CBS 125727	F. rectiphorus	n/a
8	CBS 126407	F. ngaiotongaense	n/a
9	CBS 142424	F. macrosporum	n/a
10	CBS 142481	F. stercicola	n/a
11	CBS 143038	F. pseudotonkinense	n/a
12	CBS 144.25	F. bostrycoides	FSSC 25
13	CBS 144386	F. crassum	FSSC 34
14	CBS 202.32	F. amplum	n/a
15	CBS 475.67	F. falciforme	FSSC 3+4
16	CBS 509.63	F. ramosum	n/a
17	CBS 518.82	F. cyanescens	FSSC 27
18	CM F12570	F. riograndense	n/a
19	CPC 26829	F. perseae	n/a
20	CPC 27186	F. croci	n/a
21	FRC S1847	F. ensiforme	n/a
22	FRC S485	Fusarium solani	MP VI (FSSC 11)
23	H05-557S-1 DCPA	Fusarium thapsinum	Fujikuroi complex outgroup
24	NRRL 13997	F. paraeumartii	n/a
25	NRRL 22090	F. iludens	n/a
26	NRRL 22155	F. tenuicristatum	n/a
27	NRRL 22166	F. neocosmosporiellum	FSSC 8
28	NRRL 22178	F. protoensiforme	FSSC 32
29	NRRL 22230	F. mori	FSSC 17
30	NRRL 22231	F. tuaranense	AF-5 T
31	NRRL 22268	F. petroliphilum	FSSC 1
32	NRRL 22276	F. phaseoli	n/a
33	NRRL 22277	F. yamamatoi	FSSC 22
34	NRRL 22278	F. pisi	MPVI (FSSC 11)
35	NRRL 22346	F. ambrosium	FSSC 19
36	NRRL 22389	F. liriodendri	FSSC 24
37	NRRL 22389	F. solani-melongenae	FSSC 21
38	NRRL 22399	F. cucurbiticola	FSSC 10
39	NRRL 22402	F. bataticola	FSSC 23
40	NRRL 22438	F. ornamentatum	n/a
41	NRRL 22570	F. piperis	FSSC 31
42	NRRL 22579	F. borneense	FSSC 30
43	NRRL 22652	F. quercinum	FSSC 14
44	NRRL 22659	F. breviconum	n/a
45	NRRL 22661	F. keratoplasticum	FSSC 2
46	NRRL 25137	F. pseudoradicicola	FSSC 37
47	NRRL 28008	F. oblongum	FSSC 29
48	NRRL 28030	F. lichenicola	FSSC 16
49	NRRL 28541	F. spathulatum	FSSC 26
50	NRRL 32323	F. waltergamsii	FSSC 7
51	NRRL 32437	F. ferrugineum	FSSC 28
52	NRRL 32858	F. suttonianum	FSSC 20
53	NRRL 43489	F. metavorans	FSSC 6
54	NRRL 45880	F. vanettenii	FSSC 11
55	NRRL 46517	F. pseudensiforme	FSSC 33
56	NRRL 52782	F. hypothenemi	FSSC 38
57	NRRL 54722	F. euwallaceae	AF-2 T
58	NRRL 54993	F. catenatum	FSSC 43
59	NRRL 62579	F. oligoseptatum	AF-4 T
60	NRRL 62611	F. obliquiseptatum	AF-7 T
61	NRRL 62628	F. floridanum	AF-3 T
62	NRRL 62945	F. kuroshium	AF-12
63	NRRL 66304	F. solani	FSSC 5
1CBS/ CPC: Westerdijk Fungal Biodiverity Institute (WIFB), Utrecht, The Netherlands; NRRL: Agricultural Research Service Culture Collection, USA;FRC: Fusarium Research Center, Penn State University, Pennsylvania.
2Numerical designations corresponding to phylogenetic species in the FSSC are provided.n/a: not assigned.

## Sheet: S5 Table  
Supplementary Table 5. Frequency (%) of legumes and cereals in organic and conventional crop rotations for a 5 and 11-year cropping period prior to the sampling of faba beans.
	Organic system		Conventional system
Crop	Overall	Ratio in legume crops	Overall	Ratio in legume crops
5 year rotation cycle
Legumes	27.8	100	4.9	100
Clover and alfalfa	18.2	63.5	0	0
Grain legumes	8.9	27	4.6	92.9
Cereals	57.3	-	67.7	-
11 year rotation cycle
Legumes	27.8	100	5.9	100
Clover and alfalfa	18.2	65.4	0.5	8.1
Grain legumes	8.9	32.1	4.9	83.8
Cereals	n/a		n/a

## Sheet: S6 Table 
Supplementary Table 6. Preceding crops for a 5-year period prior to sampling of faba bean for 110 organic and conventional fields sampled in the period from 2016 to 2019. Numbers within table depict the number of fields.
		Organic						Conventional
Growing system	Years grown	Clover/alfalfa	Pea main	Pea cover crop	Faba bean main	Other grain legume(s)1	Cereals	Pea cover crop	Faba bean main	Faba bean cover crop	Cereals
	1	18	3	4	4	5	2	1	10	2	0
	2	13	2		1		17				4
	3	1					21				27
	4						10				21
	5						2				4
Total field number		32	5	4	5	5	52	1	10	2	56
1Two fields in addition to pea and faba bean were also sown to other grain legume (data on which legume species were not reported by the farmers).

## Sheet: S7 Table 
Supplementary Table 7. Standardized path coefficients resulting from path analysis showing the relation between isolation frequencies of fungal species and cropping history, environmental and soil conditions for organic and conventional management system. A path coefficient is analogous to a correlation coefficient and describes the strength and sign of the relationship between two variables. Neg…
		Yield effects		Fusarium redolens		F. oxysporum		F. solani		F. tricinctum		F. avenaceum		F. equiseti		F. culmorum		Didymella pinodella
		Organic	Conventional	Organic	Conventional	Organic	Conventional	Organic	Conventional	Organic	Conventional	Organic	Conventional	Organic	Conventional	Organic	Conventional	Organic	Conventional
Temperature (°C)	Average temp. °C (Jan-sowing)						0.30**	-0.32**												Average temp. °C (Jan-sowing)
	Number of days < 5 °C (14 days prior to sowing-sowing)									-0.33*	0.34**							-0.27*		Number of days < 5 °C (14 days prior to sowing-sowing)
	Number of days <0° in March			0.44***	0.50***				0.32**										-0.47***	Number of days <0° in March
	Average temp. °C (14 days prior to sowing-sowing)			-0.30**																Average temp. °C (14 days prior to sowing-sowing)
	Number of days < 5 °C (sowing-14 days after)					0.46***														Number of days < 5 °C (sowing-14 days after)
	Average temp. °C (sowing-root sampling)			0.62***	0.42***	0.24*						-0.31**		-0.27*		-0.28*	-0.49**			Average temp. °C (sowing-root sampling)
Precipitation (mm)	Precipitation sum (mm) (28 days prior to sowing-sowing)																-0.27*			Precipitation sum (mm) (28 days prior to sowing-sowing)
	Precipitation sum (mm) (14 days prior to sowing-sowing)		0.27**								-0.23*									Precipitation sum (mm) (14 days prior to sowing-sowing)
	Precipitation sum (mm) (sowing-14 days after)					0.21*			-0.28***					-0.27*					0.44***	Precipitation sum (mm) (sowing-14 days after)
	Precipitation sum (mm) (sowing-root sampling)		0.48***														-0.38*		-0.42***	Precipitation sum (mm) (sowing-root sampling)
Cropping history	Cereals (5 yr history)			0.24*										0.30*					-0.45***	Cereals (5 yr history)
	Grain legumes (5 yr history)																	0.47***		Grain legumes (5 yr history)
	Clover/Alfalfa (5 yr history)																	0.31**		Clover/Alfalfa (5 yr history)
Soil	Silty soils			0.22*																Silty soils
	Sandy soils					0.52***	0.43***													Sandy soils
	Clay soils								0.31**											Clay soils
Yield effects	F. redolens	-0.40***																		F. redolens
	F. tricinctum	0.33**																		F. tricinctum
	F. oxysporum		-0.21*																	F. oxysporum
	F. culmorum		-0.20*																	F. culmorum
	D. pinodella	-0.42****																		D. pinodella
% variance explained	R2	0.397	0.414	0.55	0.248	0.458	0.259	0.099	0.337	0.106	0.203	0.093	0	0.177	0	0.105	0.18	0.331	0.369
	Signif. codes: ‘***’ 0.001 ‘**’ 0.01 ‘*’ 0.05 ‘.’ 0.1 ‘ ’ 1

## Sheet: S8 Table
Supplementary Table 8. Summary statistics for the resulting path model (Supplementary Table 6) for organic and conventional fields.
	χ2	df	Comparative fit index (CFI)	Comparative fit index (TLI)	Root mean square error of approximation (RMSA)	Standardized root mean square residual (SRMR)	Additional model characteristics
Organic system	0.295	106	0.948	0.929	0.037	0.079	Estimator ML Optimization method NLMINB Number of free parameters 47 Number of observations 52
Conventional system	0.451	68	0.993	0.991	0.014	0.078	Estimator ML Optimization method NLMINB Number of free parameters 37 Number of observations 57
